# Supplementary material for: Care and cost trajectories of asylum seekers in a nurse-led, patient centered, care network in Switzerland
Source: BMC Health Serv Res. 2021 Jul 10;21:681. doi: 10.1186/s12913-021-06644-5 (PMC8272910; doi:10.1186/s12913-021-06644-5)
Supplement: Supplementary file 1 — Additional file 1. [file 12913_2021_6644_MOESM1_ESM.zip]

Archive with 2 entries (2 files):
- S1_table.xlsx
- S2_table.xlsx
