# Supplementary material for: Care and cost trajectories of asylum seekers in a nurse-led, patient centered, care network in Switzerland
Source: BMC Health Serv Res. 2021 Jul 10;21:681. doi: 10.1186/s12913-021-06644-5 (PMC8272910; doi:10.1186/s12913-021-06644-5)
Supplement: Supplementary file 1 — Additional file 1. [file 12913_2021_6644_MOESM1_ESM.zip › S1_table.xlsx]

## Sheet: Full sample
	1	2	3	4	5	6	7	8	9	10	11	12	13	14	15	16
	Cost				Contacts with Migrant Care Unit				Contacts outside Migrant Care Unit				Emergency contacts
VARIABLES	coef	pval	ci_lb	ci_up	coef	pval	ci_lb	ci_up	coef	pval	ci_lb	ci_up	coef	pval	ci_lb	ci_up
Months of stay
2	476.934	0	413.643	540.226	1.373	0	1.32	1.427	0.36	0	0.327	0.392	0.053	0	0.035	0.07
3	428.105	0	373.577	482.633	1.097	0	1.039	1.154	0.441	0	0.406	0.476	0.002	0.79	-0.014	0.019
4	356.493	0	302.668	410.318	0.898	0	0.842	0.954	0.38	0	0.345	0.414	-0.002	0.865	-0.019	0.016
5	308.272	0	249.701	366.844	0.758	0	0.701	0.815	0.329	0	0.294	0.364	-0.023	0.008	-0.041	-0.006
6	219.793	0	154.936	284.65	0.608	0	0.552	0.664	0.238	0	0.203	0.272	-0.036	0	-0.052	-0.019
7	238.577	0	137.896	339.258	0.511	0	0.454	0.569	0.195	0	0.16	0.23	-0.044	0	-0.06	-0.027
8	187.704	0	125.298	250.11	0.362	0	0.307	0.417	0.127	0	0.092	0.163	-0.047	0	-0.063	-0.031
9	137.165	0	69.526	204.805	0.31	0	0.253	0.366	0.097	0	0.062	0.132	-0.049	0	-0.066	-0.033
10	128.346	0	64.887	191.806	0.307	0	0.251	0.363	0.105	0	0.069	0.141	-0.054	0	-0.07	-0.038
11	196.795	0.001	83.618	309.971	0.358	0	0.298	0.418	0.112	0	0.076	0.149	-0.063	0	-0.079	-0.046
12	112.768	0.001	45.37	180.167	0.283	0	0.225	0.341	0.13	0	0.093	0.168	-0.053	0	-0.07	-0.036
13	77.206	0.01	18.831	135.581	0.24	0	0.181	0.298	0.094	0	0.057	0.131	-0.049	0	-0.067	-0.031
14	76.254	0.025	9.696	142.812	0.161	0	0.103	0.219	0.063	0.001	0.026	0.1	-0.05	0	-0.067	-0.032
15	20.613	0.5	-39.252	80.478	0.064	0.032	0.005	0.122	0.033	0.085	-0.005	0.071	-0.071	0	-0.089	-0.054
16	47.78	0.167	-20.005	115.564	0.003	0.929	-0.054	0.059	0.042	0.032	0.004	0.08	-0.056	0	-0.074	-0.037
17	35.032	0.317	-33.608	103.673	-0.046	0.125	-0.106	0.013	0.037	0.055	-0.001	0.075	-0.058	0	-0.076	-0.04
18	27.316	0.461	-45.34	99.973	-0.099	0.001	-0.158	-0.04	0.01	0.612	-0.029	0.049	-0.048	0	-0.067	-0.029
19	29.736	0.558	-69.831	129.303	-0.124	0	-0.184	-0.064	0	0.989	-0.041	0.04	-0.056	0	-0.075	-0.037
20	37.389	0.471	-64.238	139.017	-0.122	0	-0.185	-0.058	-0.016	0.451	-0.056	0.025	-0.055	0	-0.076	-0.035
21	-15.487	0.705	-95.75	64.776	-0.127	0	-0.19	-0.063	0.006	0.776	-0.036	0.048	-0.049	0	-0.07	-0.028
22	-47.187	0.186	-117.126	22.751	-0.179	0	-0.241	-0.117	0.014	0.527	-0.03	0.058	-0.061	0	-0.083	-0.039
23	26.773	0.54	-58.952	112.497	-0.204	0	-0.264	-0.145	0.005	0.825	-0.042	0.052	-0.062	0	-0.082	-0.042
24	1.56	0.97	-80.514	83.635	-0.2	0	-0.262	-0.138	0.018	0.464	-0.03	0.066	-0.058	0	-0.081	-0.035
25	77.894	0.134	-23.995	179.784	-0.242	0	-0.306	-0.178	0.054	0.036	0.003	0.105	-0.052	0	-0.074	-0.03
26	18.269	0.679	-68.211	104.75	-0.29	0	-0.354	-0.227	0.031	0.228	-0.019	0.082	-0.058	0	-0.082	-0.035
27	-41.282	0.34	-126.137	43.572	-0.28	0	-0.346	-0.214	0.047	0.088	-0.007	0.1	-0.082	0	-0.102	-0.062
28	0.927	0.983	-85.292	87.145	-0.258	0	-0.333	-0.183	0.027	0.301	-0.025	0.079	-0.069	0	-0.092	-0.047
29	-76.669	0.082	-163.115	9.777	-0.312	0	-0.378	-0.246	0.005	0.865	-0.049	0.058	-0.079	0	-0.101	-0.057
30	-43.519	0.416	-148.424	61.386	-0.334	0	-0.403	-0.265	0.053	0.073	-0.005	0.111	-0.069	0	-0.092	-0.045
31	-77.799	0.087	-167.033	11.435	-0.366	0	-0.43	-0.303	-0.004	0.885	-0.063	0.054	-0.046	0.002	-0.074	-0.017
32	-1.408	0.981	-119.723	116.907	-0.369	0	-0.435	-0.302	0.009	0.75	-0.048	0.067	-0.068	0	-0.093	-0.042
33	-13.407	0.845	-147.651	120.836	-0.402	0	-0.471	-0.333	0.001	0.975	-0.063	0.065	-0.063	0	-0.089	-0.037
34	-69.655	0.371	-222.368	83.058	-0.411	0	-0.48	-0.342	-0.006	0.855	-0.073	0.06	-0.071	0	-0.099	-0.043
35	-16.522	0.803	-146.38	113.337	-0.388	0	-0.478	-0.298	0.015	0.677	-0.056	0.086	-0.064	0	-0.092	-0.035
36	28.763	0.758	-154.395	211.921	-0.422	0	-0.495	-0.348	0.053	0.12	-0.014	0.12	-0.077	0	-0.105	-0.049
37	43.724	0.667	-155.653	243.101	-0.431	0	-0.509	-0.353	0.046	0.238	-0.031	0.123	-0.072	0	-0.103	-0.04
38	7.699	0.923	-148.764	164.163	-0.45	0	-0.521	-0.379	0.039	0.324	-0.038	0.116	-0.063	0	-0.093	-0.034
39	-11.737	0.871	-153.914	130.441	-0.457	0	-0.539	-0.375	0.074	0.084	-0.01	0.158	-0.048	0.011	-0.086	-0.011
40	-9.729	0.898	-158.334	138.876	-0.474	0	-0.554	-0.393	0.062	0.162	-0.025	0.15	-0.081	0	-0.115	-0.048
41	48.801	0.713	-210.924	308.527	-0.484	0	-0.565	-0.402	0.053	0.265	-0.04	0.145	-0.094	0	-0.122	-0.066
42	-34.913	0.651	-185.967	116.141	-0.505	0	-0.583	-0.428	0.067	0.121	-0.018	0.152	-0.074	0	-0.107	-0.041
43	60.031	0.479	-106.08	226.141	-0.516	0	-0.592	-0.439	0.036	0.426	-0.053	0.125	-0.07	0	-0.107	-0.033
44	-135.308	0.055	-273.26	2.644	-0.492	0	-0.57	-0.415	0.051	0.281	-0.042	0.143	-0.087	0	-0.127	-0.047
45	10.652	0.909	-171.109	192.413	-0.506	0	-0.589	-0.424	0.079	0.112	-0.018	0.176	-0.093	0	-0.125	-0.061
46	-191.876	0.008	-332.531	-51.222	-0.524	0	-0.612	-0.435	-0.05	0.239	-0.134	0.033	-0.095	0	-0.134	-0.057
47	-63.151	0.51	-251.082	124.779	-0.542	0	-0.624	-0.46	0.048	0.394	-0.062	0.158	-0.111	0	-0.141	-0.081
48	-210.295	0.001	-339.962	-80.627	-0.552	0	-0.638	-0.466	-0.083	0.08	-0.176	0.01	-0.091	0	-0.127	-0.055
49	-137.409	0.063	-282.425	7.606	-0.572	0	-0.663	-0.482	-0.009	0.864	-0.108	0.091	-0.084	0	-0.119	-0.049
50	-39.072	0.682	-225.707	147.563	-0.536	0	-0.639	-0.432	0.06	0.337	-0.062	0.182	-0.084	0	-0.122	-0.045
51	-97.626	0.263	-268.709	73.458	-0.504	0	-0.606	-0.402	-0.03	0.574	-0.136	0.075	-0.051	0.034	-0.098	-0.004
52	-130.577	0.054	-263.438	2.284	-0.535	0	-0.631	-0.438	-0.031	0.581	-0.141	0.079	-0.094	0	-0.141	-0.047
53	27.132	0.791	-173.992	228.256	-0.478	0	-0.589	-0.367	-0.017	0.783	-0.137	0.103	-0.086	0	-0.128	-0.045
54	-82.656	0.39	-271.074	105.762	-0.499	0	-0.603	-0.395	-0.032	0.589	-0.146	0.083	-0.053	0.035	-0.103	-0.004
55	176.795	0.197	-91.513	445.103	-0.584	0	-0.667	-0.502	0.067	0.337	-0.07	0.203	-0.036	0.239	-0.097	0.024
56	-104.792	0.246	-281.901	72.317	-0.554	0	-0.653	-0.456	0.035	0.603	-0.097	0.168	-0.107	0	-0.154	-0.06
57	-6.344	0.966	-296.188	283.499	-0.598	0	-0.687	-0.51	-0.008	0.905	-0.138	0.122	-0.09	0	-0.136	-0.045
58	115.186	0.691	-451.9	682.273	-0.574	0	-0.669	-0.478	-0.101	0.127	-0.231	0.029	-0.068	0.009	-0.12	-0.017
59	-250.562	0.004	-421.641	-79.484	-0.596	0	-0.696	-0.496	-0.097	0.141	-0.227	0.032	-0.083	0.002	-0.135	-0.031
60	4.209	0.972	-233.268	241.686	-0.603	0	-0.699	-0.507	-0.048	0.506	-0.189	0.093	-0.093	0	-0.144	-0.042
61	2.168	0.988	-279.064	283.4	-0.515	0	-0.667	-0.362	0.007	0.933	-0.158	0.173	-0.076	0.007	-0.131	-0.021
62	176.606	0.476	-308.51	661.722	-0.497	0	-0.628	-0.367	-0.132	0.07	-0.274	0.011	-0.049	0.212	-0.127	0.028
63	105.059	0.578	-265.195	475.312	-0.583	0	-0.696	-0.469	-0.015	0.843	-0.168	0.137	-0.069	0.021	-0.128	-0.01
64	15.8	0.942	-409.594	441.193	-0.561	0	-0.689	-0.432	-0.218	0.004	-0.367	-0.07	-0.124	0	-0.173	-0.075
65	-3.722	0.984	-369.41	361.966	-0.533	0	-0.679	-0.387	0.006	0.946	-0.164	0.175	-0.142	0	-0.181	-0.104
66	-195.831	0.08	-414.935	23.273	-0.572	0	-0.705	-0.438	0.039	0.692	-0.155	0.234	-0.108	0	-0.156	-0.059
67	-3.761	0.984	-372.8	365.277	-0.489	0	-0.671	-0.307	-0.037	0.717	-0.235	0.162	-0.078	0.05	-0.155	0
68	-8.588	0.974	-520.23	503.053	-0.577	0	-0.713	-0.44	-0.125	0.241	-0.333	0.084	-0.039	0.452	-0.141	0.063
69	141.52	0.482	-253.391	536.43	-0.426	0.001	-0.667	-0.184	0.045	0.694	-0.18	0.27	-0.056	0.248	-0.151	0.039
70	-373.922	0.012	-666.295	-81.549	-0.552	0	-0.707	-0.397	-0.04	0.707	-0.248	0.168	-0.085	0.062	-0.175	0.004
71	-195.176	0.196	-491.311	100.959	-0.587	0	-0.733	-0.441	-0.064	0.575	-0.288	0.16	-0.074	0.082	-0.158	0.009
72	-418.42	0.004	-704.856	-131.985	-0.581	0	-0.739	-0.422	-0.073	0.538	-0.306	0.16	-0.099	0.005	-0.168	-0.03
73	-3.618	0.989	-528.322	521.086	-0.633	0	-0.779	-0.486	0.164	0.312	-0.154	0.482	-0.109	0.012	-0.195	-0.024
74	-148.878	0.345	-458.109	160.353	-0.527	0	-0.716	-0.337	-0.04	0.791	-0.339	0.258	-0.108	0.002	-0.176	-0.041
75	-205.955	0.451	-741.316	329.405	-0.53	0	-0.736	-0.325	0.055	0.704	-0.229	0.34	-0.117	0	-0.182	-0.051
76	-698.848	0	-1,089.718	-307.979	-0.637	0	-0.809	-0.464	-0.261	0.03	-0.497	-0.025	-0.142	0	-0.189	-0.095
77	-232.205	0.638	-1,200.643	736.233	-0.484	0.002	-0.784	-0.184	-0.285	0.074	-0.598	0.027	-0.142	0	-0.194	-0.091
78	-740.169	0	-1,140.288	-340.049	-0.489	0	-0.639	-0.338	-0.395	0.006	-0.676	-0.114	-0.157	0	-0.189	-0.124
79	-500.238	0.038	-973.127	-27.348	-0.362	0.021	-0.669	-0.055	-0.441	0.053	-0.887	0.006	-0.097	0.095	-0.211	0.017
80	-616.117	0.003	-1,021.993	-210.242	-0.472	0	-0.617	-0.328	-0.647	0	-0.919	-0.375	-0.083	0.299	-0.241	0.074
81	-695.533	0	-1,079.350	-311.717	-0.534	0	-0.621	-0.446	-0.548	0.008	-0.953	-0.142	0.096	0.693	-0.379	0.57
82	-803.276	0	-1,104.207	-502.345	-0.547	0	-0.668	-0.425	-1.026	0	-1.396	-0.656	-0.163	0	-0.217	-0.109
Female	276.98	0	138.035	415.924	0.098	0	0.044	0.152	0.248	0	0.205	0.291	0.026	0	0.014	0.037
Older than 50	637.639	0	418.971	856.306	0.237	0	0.104	0.37	0.376	0	0.3	0.453	0.033	0.002	0.012	0.053
Language (ref French)
Other	-98.618	0.022	-183.178	-14.058	-0.053	0.039	-0.103	-0.003	-0.042	0.033	-0.08	-0.003	-0.002	0.742	-0.012	0.009
German, Italian, or English	-62.579	0.171	-152.251	27.093	0	0.997	-0.057	0.057	0.012	0.58	-0.03	0.053	0.005	0.398	-0.007	0.017
Family situation (ref alone)
Couple	-91.374	0.453	-329.897	147.148	-0.149	0.036	-0.288	-0.009	0.204	0	0.111	0.296	-0.007	0.582	-0.032	0.018
Couple with child(ren)	70.905	0.358	-80.172	221.981	-0.191	0	-0.245	-0.136	0.248	0	0.203	0.293	0.015	0.021	0.002	0.029
Alone with child(ren)	54.199	0.497	-102.343	210.741	-0.007	0.884	-0.1	0.086	0.203	0	0.132	0.275	0.028	0.006	0.008	0.048
Region of residence (ref Lausanne)
Haut-léman	-124.286	0.017	-226.362	-22.209	0.073	0.008	0.019	0.126	-0.039	0.075	-0.082	0.004	0.002	0.76	-0.01	0.014
La Côte	-160.424	0	-216.237	-104.612	0.067	0.016	0.012	0.121	-0.125	0	-0.159	-0.091	-0.001	0.821	-0.013	0.01
Nord Broye	-150.416	0.003	-249.138	-51.693	0.142	0	0.08	0.204	-0.103	0	-0.144	-0.063	0.014	0.033	0.001	0.026
Origin
Africa	-344.448	0	-493.538	-195.359	0.047	0.134	-0.014	0.108	-0.071	0.001	-0.114	-0.029	-0.004	0.594	-0.017	0.01
Eastern Mediterranean	-368.594	0	-519.255	-217.932	0.056	0.062	-0.003	0.115	-0.078	0.001	-0.123	-0.033	0.012	0.094	-0.002	0.026
Collective housing	54.848	0.484	-98.75	208.446	0.504	0	0.442	0.565	-0.059	0.056	-0.119	0.002	0.011	0.166	-0.005	0.027
Emergency assistance	-42.517	0.189	-105.999	20.964	-0.123	0	-0.171	-0.076	-0.021	0.196	-0.054	0.011	0.011	0.038	0.001	0.022
With prescription	475.3	0	393.378	557.223	0.328	0	0.28	0.375	0.28	0	0.248	0.312	0.051	0	0.042	0.061
Constant	658.538	0	439.937	877.138	-0.009	0.846	-0.104	0.085	0.365	0	0.287	0.443	0.089	0	0.065	0.112
Observations	104,166				104,166				104,166				104,166
Number of Individuals	5,201				5,201				5,201				5,201
