# Supplementary material for: Care and cost trajectories of asylum seekers in a nurse-led, patient centered, care network in Switzerland
Source: BMC Health Serv Res. 2021 Jul 10;21:681. doi: 10.1186/s12913-021-06644-5 (PMC8272910; doi:10.1186/s12913-021-06644-5)
Supplement: Supplementary file 1 — Additional file 1. [file 12913_2021_6644_MOESM1_ESM.zip › S2_table.xlsx]

## Sheet: Language
	1	2	3	4	5	6	7	8	9	10	11	12	13	14	15	16	17	18	19	20	21	22	23	24	25	26	27	28	29	30	31	32
	Cost								Contacts with Migrant Care Unit								Contacts outside Migrant Care Unit								Emergency contacts
	Does not speak the language				Speaks the language				Does not speak the language				Speaks the language				Does not speak the language				Speaks the language				Does not speak the language				Speaks the language
VARIABLES	coef	pval	ci_lb	ci_ub	coef	pval	ci_lb	ci_ub	coef	pval	ci_lb	ci_ub	coef	pval	ci_lb	ci_ub	coef	pval	ci_lb	ci_ub	coef	pval	ci_lb	ci_ub	coef	pval	ci_lb	ci_ub	coef	pval	ci_lb	ci_ub
Months of stay
2	385.583	0	288.266	482.899	573.323	0	493.514	653.133	1.289	0	1.214	1.364	1.463	0	1.386	1.54	0.39	0	0.348	0.432	0.327	0	0.278	0.377	0.037	0.003	0.012	0.061	0.07	0	0.044	0.096
3	335.081	0	255.228	414.935	524.831	0	450.929	598.734	1.042	0	0.962	1.123	1.154	0	1.071	1.237	0.505	0	0.456	0.553	0.375	0	0.324	0.425	-0.015	0.231	-0.039	0.009	0.02	0.08	-0.002	0.043
4	268.402	0	188.92	347.883	447.265	0	376.158	518.372	0.789	0	0.711	0.867	1.009	0	0.93	1.089	0.415	0	0.369	0.462	0.342	0	0.291	0.393	-0.016	0.192	-0.041	0.008	0.014	0.251	-0.01	0.038
5	230.56	0	143.552	317.568	388.526	0	310.321	466.73	0.669	0	0.587	0.751	0.849	0	0.77	0.928	0.39	0	0.342	0.438	0.267	0	0.217	0.318	-0.04	0.002	-0.066	-0.015	-0.006	0.615	-0.029	0.017
6	125.004	0.019	20.37	229.639	315.843	0	238.633	393.054	0.515	0	0.435	0.594	0.702	0	0.623	0.781	0.292	0	0.245	0.339	0.183	0	0.133	0.234	-0.045	0	-0.069	-0.021	-0.026	0.026	-0.049	-0.003
7	122.689	0.016	22.722	222.656	354.432	0	185.841	523.024	0.393	0	0.314	0.473	0.628	0	0.547	0.71	0.265	0	0.216	0.314	0.126	0	0.076	0.177	-0.059	0	-0.082	-0.037	-0.027	0.022	-0.051	-0.004
8	129.985	0.012	28.989	230.981	249.467	0	174.006	324.927	0.265	0	0.187	0.343	0.459	0	0.383	0.536	0.171	0	0.123	0.219	0.084	0.002	0.031	0.136	-0.061	0	-0.084	-0.039	-0.031	0.008	-0.054	-0.008
9	30.435	0.562	-72.418	133.289	244.036	0	156.432	331.639	0.16	0	0.081	0.24	0.454	0	0.374	0.534	0.125	0	0.077	0.172	0.068	0.009	0.017	0.119	-0.074	0	-0.097	-0.051	-0.025	0.039	-0.049	-0.001
10	52.264	0.348	-56.959	161.486	207.878	0	141.174	274.582	0.168	0	0.091	0.244	0.442	0	0.362	0.522	0.145	0	0.095	0.195	0.064	0.016	0.012	0.116	-0.068	0	-0.091	-0.044	-0.039	0	-0.06	-0.017
11	4.814	0.921	-90.291	99.919	379.384	0	183.864	574.904	0.22	0	0.134	0.305	0.492	0	0.408	0.576	0.11	0	0.061	0.159	0.108	0	0.054	0.163	-0.084	0	-0.107	-0.06	-0.042	0	-0.064	-0.019
12	13.3	0.812	-96.138	122.738	212.97	0	133.678	292.262	0.186	0	0.104	0.268	0.38	0	0.297	0.462	0.173	0	0.121	0.225	0.087	0.001	0.033	0.141	-0.077	0	-0.1	-0.053	-0.03	0.016	-0.055	-0.006
13	-4.887	0.92	-99.934	90.16	162.387	0	94.003	230.771	0.155	0	0.069	0.241	0.326	0	0.246	0.406	0.138	0	0.086	0.19	0.049	0.07	-0.004	0.102	-0.071	0	-0.096	-0.046	-0.027	0.032	-0.052	-0.002
14	-49.163	0.367	-156.074	57.748	198.154	0	118.561	277.746	0.053	0.217	-0.031	0.138	0.267	0	0.187	0.346	0.077	0.003	0.027	0.127	0.043	0.122	-0.012	0.098	-0.068	0	-0.094	-0.043	-0.031	0.011	-0.055	-0.007
15	-48.295	0.335	-146.563	49.973	94.508	0.007	25.481	163.536	-0.013	0.761	-0.097	0.071	0.144	0	0.063	0.225	0.044	0.099	-0.008	0.097	0.016	0.557	-0.038	0.071	-0.091	0	-0.116	-0.066	-0.052	0	-0.075	-0.028
16	-54.433	0.299	-157.233	48.367	149.806	0.001	62.783	236.828	-0.068	0.109	-0.15	0.015	0.077	0.051	0	0.154	0.059	0.023	0.008	0.11	0.019	0.504	-0.037	0.076	-0.079	0	-0.104	-0.054	-0.033	0.013	-0.058	-0.007
17	-34.676	0.564	-152.342	82.99	109.826	0.007	30.256	189.396	-0.111	0.007	-0.192	-0.03	0.024	0.584	-0.061	0.109	0.034	0.211	-0.019	0.088	0.032	0.256	-0.023	0.086	-0.078	0	-0.103	-0.052	-0.038	0.002	-0.063	-0.014
18	-88.575	0.098	-193.567	16.417	140.141	0.005	42.535	237.746	-0.158	0	-0.239	-0.078	-0.033	0.453	-0.117	0.052	0.027	0.34	-0.029	0.083	-0.013	0.655	-0.069	0.043	-0.07	0	-0.097	-0.043	-0.026	0.061	-0.054	0.001
19	-26.36	0.786	-216.242	163.523	93.649	0.038	5.108	182.19	-0.184	0	-0.267	-0.102	-0.056	0.2	-0.141	0.03	0.001	0.969	-0.056	0.059	-0.011	0.708	-0.068	0.046	-0.081	0	-0.108	-0.055	-0.031	0.021	-0.058	-0.005
20	47.382	0.655	-160.202	254.967	49.427	0.227	-30.781	129.634	-0.179	0	-0.263	-0.094	-0.057	0.229	-0.149	0.036	-0.007	0.806	-0.064	0.049	-0.032	0.277	-0.091	0.026	-0.074	0	-0.105	-0.044	-0.036	0.012	-0.064	-0.008
21	-97.843	0.167	-236.513	40.828	70.652	0.116	-17.557	158.86	-0.168	0	-0.258	-0.077	-0.073	0.1	-0.16	0.014	0.014	0.639	-0.044	0.072	-0.011	0.725	-0.071	0.05	-0.05	0.002	-0.083	-0.018	-0.043	0.003	-0.072	-0.015
22	-89.127	0.082	-189.604	11.349	9.306	0.844	-83.17	101.783	-0.211	0	-0.303	-0.119	-0.131	0.002	-0.215	-0.047	0.027	0.406	-0.036	0.09	-0.007	0.824	-0.068	0.054	-0.086	0	-0.119	-0.054	-0.037	0.013	-0.067	-0.008
23	-62.204	0.326	-186.333	61.925	117.944	0.043	3.702	232.185	-0.257	0	-0.344	-0.17	-0.14	0.001	-0.22	-0.06	0.038	0.303	-0.034	0.109	-0.031	0.346	-0.094	0.033	-0.075	0	-0.105	-0.045	-0.048	0	-0.076	-0.021
24	-89.06	0.145	-208.897	30.777	93.93	0.09	-14.521	202.381	-0.247	0	-0.343	-0.151	-0.139	0.001	-0.22	-0.058	0.061	0.094	-0.01	0.133	-0.026	0.45	-0.092	0.041	-0.077	0	-0.114	-0.04	-0.039	0.007	-0.068	-0.011
25	-10.025	0.879	-139.002	118.952	168.511	0.023	23.288	313.734	-0.274	0	-0.377	-0.17	-0.191	0	-0.271	-0.111	0.088	0.017	0.016	0.159	0.017	0.632	-0.054	0.089	-0.066	0	-0.101	-0.031	-0.036	0.014	-0.065	-0.007
26	-98.051	0.083	-208.797	12.695	128.326	0.039	6.546	250.106	-0.283	0	-0.392	-0.175	-0.265	0	-0.341	-0.189	0.017	0.646	-0.055	0.088	0.027	0.46	-0.044	0.098	-0.097	0	-0.127	-0.066	-0.027	0.116	-0.06	0.007
27	-137.336	0.014	-247.208	-27.465	54.46	0.36	-62.219	171.139	-0.28	0	-0.389	-0.17	-0.248	0	-0.331	-0.166	0.022	0.563	-0.052	0.096	0.048	0.216	-0.028	0.124	-0.091	0	-0.123	-0.059	-0.07	0	-0.095	-0.045
28	-64.802	0.348	-200.17	70.566	77.13	0.162	-30.969	185.229	-0.269	0	-0.408	-0.131	-0.216	0	-0.302	-0.13	0.01	0.8	-0.068	0.088	0.023	0.53	-0.048	0.093	-0.087	0	-0.12	-0.055	-0.051	0.001	-0.083	-0.02
29	-95.863	0.164	-230.947	39.221	-28.587	0.603	-136.223	79.049	-0.339	0	-0.448	-0.23	-0.26	0	-0.344	-0.176	0.067	0.117	-0.017	0.151	-0.049	0.174	-0.121	0.022	-0.09	0	-0.124	-0.056	-0.065	0	-0.094	-0.036
30	-105.36	0.089	-226.672	15.952	30.631	0.685	-117.189	178.45	-0.308	0	-0.43	-0.185	-0.313	0	-0.394	-0.231	0.112	0.014	0.023	0.201	0.001	0.973	-0.076	0.079	-0.071	0	-0.108	-0.034	-0.06	0	-0.091	-0.029
31	-91.584	0.248	-246.827	63.659	-30.299	0.564	-133.319	72.722	-0.328	0	-0.449	-0.208	-0.349	0	-0.42	-0.278	0.043	0.374	-0.052	0.139	-0.049	0.21	-0.124	0.027	-0.03	0.288	-0.086	0.026	-0.047	0.004	-0.078	-0.015
32	-17.409	0.834	-179.78	144.961	48.45	0.546	-108.804	205.703	-0.356	0	-0.476	-0.236	-0.336	0	-0.415	-0.256	0.027	0.545	-0.059	0.112	-0.018	0.65	-0.095	0.059	-0.078	0.001	-0.123	-0.033	-0.054	0.001	-0.085	-0.023
33	68.11	0.669	-244.283	380.503	-16.239	0.781	-130.657	98.18	-0.385	0	-0.509	-0.261	-0.371	0	-0.453	-0.288	0.023	0.644	-0.076	0.122	-0.029	0.496	-0.113	0.055	-0.089	0	-0.128	-0.049	-0.041	0.02	-0.075	-0.006
34	-63.077	0.546	-267.62	141.467	-30.507	0.77	-235.114	174.1	-0.455	0	-0.57	-0.341	-0.346	0	-0.432	-0.259	0.045	0.34	-0.048	0.139	-0.052	0.263	-0.143	0.039	-0.103	0	-0.141	-0.065	-0.046	0.016	-0.084	-0.008
35	-110.771	0.225	-289.806	68.264	75.792	0.391	-97.269	248.853	-0.398	0	-0.519	-0.277	-0.341	0	-0.464	-0.219	0.043	0.443	-0.067	0.154	-0.018	0.702	-0.112	0.076	-0.078	0.002	-0.126	-0.029	-0.048	0.009	-0.084	-0.012
36	-19.263	0.867	-244.443	205.917	96.591	0.45	-154.294	347.477	-0.438	0	-0.565	-0.311	-0.371	0	-0.461	-0.281	0.067	0.244	-0.046	0.179	0.027	0.535	-0.058	0.112	-0.076	0.005	-0.13	-0.023	-0.069	0	-0.101	-0.037
37	12.2	0.923	-236.152	260.553	102.743	0.462	-171.119	376.605	-0.41	0	-0.554	-0.266	-0.401	0	-0.492	-0.31	0.166	0.013	0.035	0.296	-0.036	0.463	-0.131	0.06	-0.077	0.004	-0.129	-0.024	-0.061	0.003	-0.1	-0.021
38	-113.045	0.118	-254.636	28.546	113.722	0.321	-111.008	338.452	-0.458	0	-0.584	-0.333	-0.403	0	-0.489	-0.317	0.174	0.015	0.034	0.315	-0.051	0.288	-0.144	0.043	-0.087	0	-0.131	-0.043	-0.043	0.031	-0.082	-0.004
39	54.814	0.68	-205.632	315.261	-4.208	0.96	-167.326	158.911	-0.413	0	-0.567	-0.259	-0.438	0	-0.533	-0.344	0.153	0.041	0.007	0.3	0.013	0.807	-0.091	0.117	-0.04	0.23	-0.104	0.025	-0.045	0.053	-0.091	0.001
40	-100.02	0.381	-323.919	123.878	80.91	0.405	-109.406	271.226	-0.531	0	-0.642	-0.42	-0.402	0	-0.51	-0.293	0.096	0.183	-0.045	0.236	0.025	0.657	-0.087	0.138	-0.13	0	-0.166	-0.094	-0.048	0.049	-0.095	0
41	51.31	0.742	-254.419	357.039	90.902	0.622	-270.982	452.787	-0.458	0	-0.579	-0.337	-0.456	0	-0.561	-0.35	0.105	0.156	-0.04	0.249	0.006	0.922	-0.115	0.128	-0.097	0	-0.147	-0.048	-0.084	0	-0.118	-0.05
42	-36.627	0.808	-331.724	258.471	10.185	0.905	-157.682	178.052	-0.544	0	-0.656	-0.433	-0.443	0	-0.546	-0.34	0.042	0.539	-0.093	0.177	0.06	0.281	-0.049	0.169	-0.094	0	-0.145	-0.043	-0.055	0.013	-0.099	-0.012
43	18.718	0.906	-293.135	330.57	125.636	0.2	-66.468	317.74	-0.523	0	-0.642	-0.404	-0.47	0	-0.568	-0.372	0.044	0.535	-0.094	0.181	0.013	0.83	-0.104	0.129	-0.098	0.001	-0.154	-0.043	-0.046	0.06	-0.095	0.002
44	-111.953	0.336	-340.05	116.143	-101.658	0.241	-271.679	68.364	-0.524	0	-0.634	-0.414	-0.434	0	-0.536	-0.331	0.162	0.039	0.008	0.316	-0.026	0.666	-0.142	0.091	-0.132	0	-0.174	-0.091	-0.055	0.058	-0.112	0.002
45	191.631	0.246	-132.342	515.605	-37.036	0.737	-252.946	178.874	-0.548	0	-0.668	-0.428	-0.443	0	-0.552	-0.333	0.136	0.099	-0.026	0.298	0.03	0.636	-0.093	0.153	-0.125	0	-0.168	-0.083	-0.068	0.002	-0.112	-0.024
46	-86.389	0.477	-324.32	151.542	-201.706	0.02	-372.029	-31.383	-0.499	0	-0.631	-0.367	-0.494	0	-0.609	-0.38	-0.026	0.707	-0.164	0.111	-0.082	0.132	-0.19	0.025	-0.113	0	-0.164	-0.061	-0.078	0.003	-0.13	-0.026
47	15.102	0.929	-315.202	345.406	-56.578	0.624	-282.677	169.521	-0.566	0	-0.68	-0.453	-0.487	0	-0.597	-0.378	0.112	0.341	-0.119	0.343	-0.004	0.942	-0.124	0.115	-0.126	0	-0.176	-0.076	-0.095	0	-0.132	-0.057
48	-192.412	0.074	-403.212	18.389	-174.453	0.035	-336.205	-12.701	-0.5	0	-0.643	-0.356	-0.538	0	-0.644	-0.431	0.024	0.758	-0.126	0.173	-0.158	0.01	-0.278	-0.039	-0.069	0.034	-0.134	-0.005	-0.093	0	-0.137	-0.05
49	-250.594	0.002	-411.818	-89.371	-33.76	0.741	-234.026	166.505	-0.585	0	-0.736	-0.435	-0.523	0	-0.636	-0.41	-0.054	0.473	-0.2	0.093	-0.006	0.927	-0.137	0.125	-0.105	0	-0.163	-0.047	-0.065	0.005	-0.11	-0.02
50	-23.833	0.845	-262.403	214.736	0.004	1	-252.218	252.226	-0.522	0	-0.674	-0.369	-0.5	0	-0.636	-0.364	0.135	0.111	-0.031	0.301	0.002	0.982	-0.163	0.167	-0.098	0.003	-0.164	-0.033	-0.068	0.005	-0.115	-0.021
51	-43.037	0.739	-296.662	210.588	-77.516	0.49	-297.418	142.386	-0.495	0	-0.643	-0.348	-0.465	0	-0.599	-0.331	-0.004	0.956	-0.156	0.147	-0.064	0.376	-0.204	0.077	-0.074	0.071	-0.155	0.006	-0.031	0.304	-0.089	0.028
52	-112.766	0.324	-336.866	111.334	-94.378	0.255	-256.917	68.16	-0.483	0	-0.628	-0.338	-0.521	0	-0.645	-0.396	-0.025	0.745	-0.177	0.127	-0.053	0.485	-0.203	0.096	-0.164	0	-0.198	-0.13	-0.049	0.166	-0.118	0.02
53	-4.782	0.98	-388.118	378.554	89.65	0.442	-139.038	318.337	-0.417	0	-0.583	-0.251	-0.47	0	-0.613	-0.326	-0.052	0.595	-0.244	0.14	-0.017	0.832	-0.17	0.137	-0.1	0.002	-0.162	-0.038	-0.071	0.012	-0.126	-0.016
54	-162.358	0.134	-374.776	50.059	5.796	0.966	-259.631	271.223	-0.456	0	-0.641	-0.271	-0.482	0	-0.606	-0.357	0.046	0.641	-0.146	0.238	-0.092	0.209	-0.236	0.051	-0.077	0.074	-0.16	0.007	-0.033	0.294	-0.095	0.029
55	-16.089	0.915	-310.221	278.043	329.101	0.091	-53.022	711.223	-0.544	0	-0.674	-0.413	-0.567	0	-0.673	-0.461	0.08	0.468	-0.135	0.295	0.042	0.643	-0.135	0.218	0.027	0.688	-0.104	0.157	-0.064	0.033	-0.122	-0.005
56	-111.065	0.404	-371.864	149.733	-56.494	0.635	-289.667	176.679	-0.499	0	-0.666	-0.331	-0.547	0	-0.667	-0.426	0.092	0.353	-0.102	0.286	-0.015	0.869	-0.192	0.162	-0.066	0.216	-0.17	0.038	-0.124	0	-0.167	-0.08
57	-2.385	0.993	-541.674	536.904	36.576	0.83	-297.914	371.065	-0.539	0	-0.682	-0.396	-0.592	0	-0.704	-0.481	-0.021	0.821	-0.207	0.164	-0.018	0.84	-0.192	0.156	-0.049	0.335	-0.149	0.051	-0.106	0	-0.148	-0.064
58	-13.648	0.924	-294.158	266.862	232.851	0.601	-639.468	1,105.170	-0.535	0	-0.679	-0.391	-0.555	0	-0.68	-0.43	-0.02	0.853	-0.232	0.192	-0.164	0.05	-0.329	0	-0.081	0.033	-0.156	-0.006	-0.053	0.126	-0.122	0.015
59	-44.853	0.775	-352.225	262.519	-320.396	0.001	-516.789	-124.002	-0.544	0	-0.692	-0.395	-0.585	0	-0.716	-0.455	-0.109	0.178	-0.268	0.05	-0.108	0.243	-0.29	0.073	0.022	0.721	-0.1	0.144	-0.134	0	-0.172	-0.097
60	-87.445	0.534	-362.981	188.09	100.89	0.555	-234.318	436.098	-0.566	0	-0.729	-0.402	-0.584	0	-0.702	-0.466	0.122	0.343	-0.131	0.375	-0.16	0.061	-0.328	0.008	-0.06	0.282	-0.17	0.05	-0.104	0	-0.154	-0.054
61	-73.13	0.719	-471.141	324.881	91.054	0.639	-288.871	470.98	-0.523	0	-0.696	-0.349	-0.47	0	-0.69	-0.25	0.17	0.271	-0.132	0.471	-0.105	0.288	-0.299	0.089	-0.024	0.645	-0.124	0.077	-0.099	0.002	-0.162	-0.036
62	219.743	0.513	-437.911	877.398	198.248	0.559	-466.152	862.648	-0.427	0	-0.597	-0.256	-0.497	0	-0.676	-0.318	-0.094	0.43	-0.329	0.14	-0.171	0.063	-0.351	0.009	-0.03	0.645	-0.157	0.097	-0.053	0.286	-0.15	0.044
63	312.612	0.379	-383.15	1,008.374	29.911	0.888	-387.478	447.299	-0.474	0	-0.663	-0.285	-0.606	0	-0.745	-0.468	-0.023	0.819	-0.217	0.172	-0.028	0.794	-0.242	0.185	-0.037	0.502	-0.145	0.071	-0.081	0.02	-0.148	-0.013
64	123.788	0.779	-742.785	990.362	2.032	0.993	-448.832	452.896	-0.511	0	-0.702	-0.321	-0.548	0	-0.717	-0.38	0.093	0.52	-0.191	0.378	-0.412	0	-0.574	-0.251	-0.11	0.02	-0.203	-0.017	-0.124	0	-0.18	-0.068
65	-93.273	0.571	-415.884	229.338	96.23	0.734	-458.356	650.816	-0.447	0.001	-0.709	-0.186	-0.546	0	-0.716	-0.375	0.222	0.101	-0.043	0.487	-0.141	0.202	-0.358	0.076	-0.168	0	-0.2	-0.135	-0.12	0	-0.178	-0.061
66	78.985	0.678	-294.076	452.047	-318.369	0.016	-576.235	-60.502	-0.45	0	-0.671	-0.229	-0.607	0	-0.77	-0.444	0.305	0.024	0.04	0.57	-0.14	0.299	-0.404	0.124	-0.078	0.099	-0.17	0.015	-0.119	0	-0.171	-0.066
67	-66.688	0.716	-425.783	292.407	83.082	0.772	-479.722	645.885	-0.241	0.219	-0.626	0.143	-0.614	0	-0.759	-0.469	0.201	0.263	-0.151	0.554	-0.208	0.074	-0.436	0.02	-0.052	0.479	-0.197	0.092	-0.088	0.046	-0.174	-0.002
68	88.934	0.754	-466.592	644.461	-23.027	0.952	-776.868	730.814	-0.441	0	-0.677	-0.205	-0.622	0	-0.782	-0.463	-0.006	0.969	-0.328	0.316	-0.214	0.123	-0.486	0.058	0.047	0.689	-0.181	0.274	-0.085	0.04	-0.167	-0.004
69	463.883	0.127	-131.444	1,059.211	-12.022	0.963	-525.692	501.649	-0.169	0.56	-0.74	0.401	-0.545	0	-0.696	-0.395	0.379	0.04	0.018	0.739	-0.177	0.214	-0.456	0.102	-0.024	0.819	-0.229	0.182	-0.068	0.115	-0.153	0.017
70	-144.424	0.297	-415.602	126.755	-480.747	0.033	-923.631	-37.863	-0.431	0.002	-0.701	-0.162	-0.594	0	-0.775	-0.414	0.178	0.217	-0.104	0.46	-0.197	0.181	-0.485	0.092	-0.112	0.058	-0.229	0.004	-0.06	0.353	-0.188	0.067
71	110.461	0.627	-335.298	556.219	-397.82	0.038	-773.618	-22.023	-0.483	0	-0.72	-0.246	-0.634	0	-0.811	-0.458	0.082	0.595	-0.221	0.386	-0.187	0.255	-0.508	0.135	-0.077	0.161	-0.184	0.031	-0.067	0.291	-0.19	0.057
72	-332.648	0.039	-648.497	-16.799	-445.546	0.05	-891.002	-0.091	-0.547	0	-0.759	-0.335	-0.572	0	-0.799	-0.345	-0.225	0.067	-0.466	0.016	0.045	0.811	-0.32	0.41	-0.143	0	-0.222	-0.064	-0.058	0.285	-0.163	0.048
73	-200.131	0.067	-414.124	13.862	193.34	0.681	-728.433	1,115.112	-0.567	0	-0.774	-0.36	-0.648	0	-0.848	-0.448	0.024	0.881	-0.289	0.337	0.269	0.298	-0.238	0.775	-0.137	0.002	-0.225	-0.048	-0.082	0.237	-0.218	0.054
74	79.609	0.747	-404.546	563.765	-285.108	0.149	-671.873	101.656	-0.523	0	-0.76	-0.286	-0.493	0.001	-0.773	-0.213	-0.098	0.661	-0.536	0.34	-0.002	0.994	-0.405	0.402	-0.179	0	-0.223	-0.135	-0.047	0.414	-0.16	0.066
75	60.012	0.701	-246.144	366.168	-372.56	0.425	-1,287.147	542.026	-0.474	0	-0.614	-0.333	-0.54	0.002	-0.886	-0.193	0.155	0.547	-0.348	0.657	-0.029	0.858	-0.347	0.289	-0.058	0.385	-0.188	0.072	-0.157	0	-0.203	-0.112
76	-319.964	0	-496.503	-143.425	-947.362	0.004	-1,592.654	-302.07	-0.466	0	-0.608	-0.325	-0.732	0	-0.998	-0.467	-0.056	0.757	-0.408	0.297	-0.426	0.007	-0.736	-0.117	-0.168	0	-0.203	-0.134	-0.116	0.004	-0.194	-0.037
77	-55.056	0.854	-640.723	530.611	-305.453	0.701	-1,866.389	1,255.484	-0.063	0.82	-0.609	0.483	-0.728	0	-1.004	-0.453	0.005	0.982	-0.453	0.463	-0.491	0.019	-0.901	-0.081	-0.176	0	-0.214	-0.139	-0.113	0.007	-0.195	-0.031
78	-327.749	0.02	-603.694	-51.805	-1,077.039	0.001	-1,725.591	-428.487	-0.396	0.003	-0.659	-0.132	-0.538	0	-0.676	-0.401	-0.384	0.041	-0.752	-0.015	-0.403	0.06	-0.824	0.018	-0.171	0	-0.212	-0.13	-0.139	0	-0.188	-0.089
79	-119.998	0.703	-737.675	497.679	-929.403	0.001	-1,500.641	-358.165	-0.27	0.33	-0.814	0.273	-0.439	0	-0.55	-0.329	0.007	0.981	-0.547	0.56	-0.978	0.001	-1.551	-0.405	-0.076	0.461	-0.277	0.126	-0.122	0	-0.153	-0.091
80	-822.333	0	-1,152.091	-492.575	-248.811	0.558	-1,082.091	584.469	-0.474	0	-0.701	-0.246	-0.434	0	-0.567	-0.302	-0.468	0.009	-0.819	-0.117	-0.892	0	-1.266	-0.518	-0.184	0	-0.236	-0.131	0.077	0.681	-0.289	0.442
81	-792.551	0	-1,085.560	-499.542	-523.651	0.208	-1,338.572	291.27	-0.578	0	-0.683	-0.474	-0.434	0	-0.567	-0.302	-0.853	0	-1.108	-0.598	-0.092	0.794	-0.779	0.596	-0.176	0	-0.231	-0.12	0.477	0.376	-0.579	1.532
82	-892.317	0	-1,314.277	-470.358	-650.585	0.001	-1,040.750	-260.419	-0.601	0	-0.747	-0.455	-0.436	0	-0.608	-0.264	-0.954	0	-1.278	-0.629	-1.095	0.004	-1.846	-0.344	-0.196	0	-0.28	-0.113	-0.116	0	-0.142	-0.091
Female	139.525	0.097	-25.186	304.237	447.601	0	216.167	679.036	0.1	0.019	0.017	0.184	0.079	0.033	0.006	0.152	0.235	0	0.178	0.292	0.269	0	0.202	0.336	0.027	0.001	0.012	0.043	0.025	0.006	0.007	0.043
Older than 50	586.456	0	269.46	903.451	693.89	0	397.296	990.484	0.327	0.001	0.137	0.517	0.144	0.133	-0.044	0.332	0.237	0	0.142	0.331	0.515	0	0.396	0.635	0.022	0.066	-0.002	0.046	0.042	0.016	0.008	0.077
Family situation (ref alone)
Couple	-35.289	0.839	-376.421	305.842	-155.971	0.328	-468.395	156.454	-0.097	0.307	-0.282	0.089	-0.227	0.039	-0.444	-0.011	0.239	0	0.114	0.364	0.154	0.021	0.023	0.285	0.007	0.708	-0.028	0.041	-0.023	0.207	-0.059	0.013
Couple with child(ren)	24.075	0.837	-205.151	253.301	169.645	0.093	-28.5	367.791	-0.098	0.021	-0.181	-0.015	-0.277	0	-0.349	-0.205	0.189	0	0.126	0.252	0.305	0	0.238	0.373	0.015	0.118	-0.004	0.035	0.016	0.091	-0.002	0.034
Alone with child(ren)	48.978	0.643	-158.322	256.279	37.789	0.759	-203.561	279.139	0.003	0.958	-0.115	0.122	0.003	0.959	-0.129	0.136	0.144	0.007	0.039	0.249	0.239	0	0.14	0.338	0.022	0.166	-0.009	0.053	0.031	0.019	0.005	0.057
Region of residence (ref Lausanne)
Haut-léman	-43.945	0.733	-296.882	208.993	163.664	0.105	-34.452	361.78	0.517	0	0.416	0.618	0.471	0	0.4	0.542	-0.11	0.018	-0.202	-0.019	-0.006	0.875	-0.085	0.072	-0.008	0.536	-0.034	0.018	0.028	0.005	0.009	0.047
La Côte	-84.51	0.262	-232.107	63.087	-175.327	0.016	-317.64	-33.014	0.043	0.265	-0.033	0.119	0.089	0.026	0.011	0.168	-0.015	0.593	-0.072	0.041	-0.066	0.049	-0.131	0	-0.001	0.945	-0.016	0.015	0.002	0.802	-0.016	0.021
Nord Broye	-165.105	0	-244.07	-86.141	-158.059	0	-238.03	-78.088	0.053	0.207	-0.029	0.135	0.08	0.03	0.008	0.151	-0.126	0	-0.172	-0.08	-0.122	0	-0.172	-0.072	0.009	0.3	-0.008	0.027	-0.013	0.107	-0.029	0.003
Origin
Africa	-143.13	0.049	-285.894	-0.365	-171.711	0.017	-313.346	-30.076	0.092	0.016	0.017	0.166	0.192	0	0.091	0.294	-0.118	0	-0.171	-0.065	-0.083	0.008	-0.144	-0.022	0.014	0.137	-0.004	0.032	0.012	0.16	-0.005	0.029
Eastern Mediterranean	-345.75	0	-512.974	-178.527	-355.352	0.005	-604.782	-105.922	0.053	0.193	-0.027	0.133	0.067	0.164	-0.027	0.161	-0.106	0	-0.162	-0.049	-0.063	0.052	-0.127	0.001	-0.004	0.631	-0.023	0.014	-0.002	0.814	-0.022	0.018
Collective housing	-325.543	0.001	-519.19	-131.895	-386.808	0.001	-613.993	-159.622	0.009	0.832	-0.071	0.089	0.106	0.027	0.012	0.199	-0.068	0.023	-0.127	-0.009	-0.094	0.005	-0.16	-0.028	0.009	0.358	-0.01	0.028	0.014	0.191	-0.007	0.034
Emergency assistance	-71.69	0.132	-165.081	21.7	-16.236	0.703	-99.612	67.14	-0.144	0	-0.207	-0.081	-0.1	0.005	-0.17	-0.03	-0.053	0.016	-0.096	-0.01	0.011	0.658	-0.038	0.06	0.017	0.034	0.001	0.032	0.003	0.65	-0.011	0.017
With prescription	497.478	0	364.406	630.551	453.521	0	347.683	559.359	0.35	0	0.275	0.425	0.313	0	0.254	0.373	0.279	0	0.234	0.325	0.276	0	0.232	0.321	0.054	0	0.04	0.069	0.048	0	0.035	0.061
Constant	759.974	0	404.63	1,115.318	413.139	0.002	149.069	677.208	-0.003	0.97	-0.138	0.133	-0.071	0.202	-0.181	0.038	0.388	0	0.279	0.497	0.332	0	0.237	0.427	0.118	0	0.083	0.153	0.063	0	0.034	0.092
Observations	46,801				57,365				46,801				57,365				46,801				57,365				46,801				57,365
Number of Individuals	2,673				2,528				2,673				2,528				2,673				2,528				2,673				2,528
